# Supplementary material for: Bile Acid Alters Male Mouse Fertility in Metabolic Syndrome Context
Source: PLoS One. 2015 Oct 6;10(10):e0139946. doi: 10.1371/journal.pone.0139946 (PMC4595338; doi:10.1371/journal.pone.0139946)
Supplement: S1 Table — (XLSX) [file pone.0139946.s005.xlsx]

## Sheet: Feuil1
Table 1: Antibody table
	Target proteins	Reference	Method	dilution used
	CX43	Sigma Aldrich, C6219	Western blot	1/1000
	ACTIN	Sigma Aldrich A2066	Western blot	1/5000
	AR (C-19)	Santa cruz sc-815	Western blot	1/500
	Vimentin	Cell Signalling #5741	Western blot	1/500
	Nectin 3 (C-19)	Santa cruz sc-14806	Western blot	1/500
	Integrin	Santa cruz sc-8978	Western blot	1/500
	N-caderin	Cell Signalling #4061	Western blot	1/500
	b-catenine	BD 610154	Western blot	1/1000
	Actine	Sigma Aldrich A2066A	Western blot	1/5000
	EZH2	Cell Signalling #3147	Western blot	1/1000
	PCNA	Santa cruz sc-1583	Western blot	1/1000
	Claudin5	Invitrogen 341600	Western blot	1/500
	Connexin 43	Sigma Aldrich C6219	Western blot	1/500
	KI67	Spring M3062	Immunohistochemistry	1/200
	H4 acétylé	Millipore 06-946	Immunohistochemistry	1/800
