# Supplementary material for: Bile Acid Alters Male Mouse Fertility in Metabolic Syndrome Context
Source: PLoS One. 2015 Oct 6;10(10):e0139946. doi: 10.1371/journal.pone.0139946 (PMC4595338; doi:10.1371/journal.pone.0139946)
Supplement: S2 Table — (XLSX) [file pone.0139946.s006.xlsx]

## Sheet: Feuil1
	Suppl. Table 1: Sequences of primers used for QPCR analyses.
	Gene		Sequences
	Star	fw	TGTCAAGGAGATCAAGGTCCTG
		rev	CGATAGGACCTGGTTGATGAT
	Cyp11a1	fw	CTGCCTCCAGACTTCTTTCG
		rev	TTCTTGAAGGGCAGCTTGTT
	3b-hsd	fw	ATGGTCTGCCTGGGAATGAC
		rev	ACTGCAGGAGGTCAGAGCT
	Cyp17a1	fw	CCAGGACCCAAGTGTGTTCT
		rev	CCTGATACGAAGCACTTCTCG
	Ccna1	fw	GATGTGTATGAAGTCGACACC
		rev	GTGGGGTCAACCAGCATTGG
	Cx43	fw	TGGACAAGGTCCAAGCCTAC
		rev	ACAGCGAAAGGCAGACTGTT
	Prm-1	fw	CAAAATTCCACCTGCTCACA
		rev	ACGCAGGAGTTTGATGGAC
	Pem	fw	GCCTGGGAGTCAAGGAA
		rev	GCCACTATCCTTGTCCCCATCA
	ZO1	fw	GCACCATGCCTAAAGCTGTC
		rev	ACTCAACACACCACCATTGC
	ZO2	fw	AATGCGAGGATCGAAATAGC
		rev	TAGCTTCCTCTGGTGTCCTG
	G9a	fw	ATGTCCAAACCTAGCAACG
		rev	TGCATGTCATCACTCATGCG
	OSP	fw	GATTGGCATCATCGTCACAACG
		rev	AGCCAGCAGAATAAGGAGCAAC
	Claudin3	fw	GCACCCACCAAGATCCTCTA
		rev	TCGTCTGTCACCATCTGGAA
	Beta actin	fw	TCATCACTATTGGCAACGAGC
		rev	AGTTTCATGGATGCCACAGG
	36b4	fw	GTCACTGTGCCAGCTCAGAA
		rev	TCAATGGTGCCTCTGGAGAT
	Atp1a2	fw	AGAGAAGGAGCTCGATGAGC
		rev	CCTTAGACAGATCCACTTGG
	Tubb3	fw	GCGTATACTACAATGAGGCC
		rev	TTCCAAGTCCACCAGAATGG
	Bsep	fw	GGGCCATTGTACGAGATCCTAA
		rev	TGCACTGTCTTTTCACTTTCTG
	Tbx2	fw	GAACTCCATGCACAAGTACC
		rev	CAGTGCTCCTCATACAAACG
	Fxr	fw	CAGTGGAGGCCATGTTTCTT
		fw	GAGAGGATGACGATCGCTGT
	Tgr5	fw	GCTCCTGTCAGTCTTGGCCTAT
		rev	TTCCTCGAAGCACTCGTAGACA
